# Supplementary material for: Interleukin-10 contributes to reservoir establishment and persistence in SIV-infected macaques treated with antiretroviral therapy
Source: J Clin Invest. 2022 Apr 15;132(8):e155251. doi: 10.1172/JCI155251 (PMC9012284; doi:10.1172/JCI155251)
Supplement: Supplemental data set 1 [file jci-132-155251-s009.xlsx]

## Sheet: Fig. 1A
	IL-10 pg/mL (plasma)
days p.i.	RLm12	ROe12	RBt12	RGe12	RJp11	RGv10	RCb12	RJw12	RVt10	RTb12	RKg11	RPu12	RKd12	RPy8	RHa10
-15	6.1	5.9	11.8	6	5.3	13.3	10.6	5.6	6.5	5.9	5.3	12.7	7.5	10.7	11.6
58	10.7	10.1	11.3	18.1	13.7	45.8	15.9	22.6	24.8	27.6	10.1	30.8	20.7	18.2	19
135	12	13.2	15.6	14.2	6.4	13.7	10	8.4	13	21.8	5.7	13.2	12	7.8	13.1
259	6	7.5	9.2	10.2	10.7	15.8	12.7	7	16.8	21.4	9.2	22.4	10.2	9.6	12.2

## Sheet: Fig. 1B
Gene	Time	log2foldchange	p_value	corrected_p	p_value_threshold	corrected_p_threshold
ATM	58 to -20	2.38308	5.1e-124	2.86e-122	0.0001	0.0001
BACH2	58 to -20	0.959963	1.15e-08	3.16e-08	0.0001	0.0001
BCL6	58 to -20	1.28116	1.69e-17	7.65e-17	0.0001	0.0001
BIRC3	58 to -20	1.34711	1.88e-26	1.28e-25	0.0001	0.0001
CD244	58 to -20	0.924945	6.86e-05	0.000136406	0.0001	0.000136406
CD48	58 to -20	2.53092	1.73e-106	7.26e-105	0.0001	0.0001
IKBIP	58 to -20	0.86634	7.32e-06	1.59e-05	0.0001	0.0001
KAT2B	58 to -20	2.2774	1.11e-151	8.54e-150	0.0001	0.0001
LAG3	58 to -20	1.83107	1.39e-15	5.73e-15	0.0001	0.0001
MCL1	58 to -20	0.740935	1.89e-15	7.73e-15	0.0001	0.0001
NOTCH1	58 to -20	0.893559	2.98e-19	1.47e-18	0.0001	0.0001
NOTCH2	58 to -20	1.78148	4.13e-44	5.08e-43	0.0001	0.0001
PIK3R1	58 to -20	1.52586	4.15e-41	4.62e-40	0.0001	0.0001
PIK3R4	58 to -20	0.562038	1.49e-12	5.19e-12	0.0001	0.0001
PIM2	58 to -20	1.99532	1.61e-61	3.04e-60	0.0001	0.0001
CD40LG	58 to -20	0	1	1	1	1
FLT3	58 to -20	0	1	1	1	1
FLT3LG	58 to -20	0	1	1	1	1
IL16	58 to -20	0	1	1	1	1
IL2RA	58 to -20	0	1	1	1	1
PDCD1LG2	58 to -20	0.578782	0.00419199	0.00682953	0.00419199	0.00682953
PDCD4	58 to -20	0	1	1	1	1
SOCS3	58 to -20	0.473582	0.0352923	0.0497515	0.0352923	0.0497515
ATM	241 to -20	2.57093	3.2e-140	2.06e-138	0.0001	0.0001
BACH2	241 to -20	0.560125	0.00103187	0.0017552	0.00103187	0.0017552
BCL6	241 to -20	1.00122	5.42e-11	1.6e-10	0.0001	0.0001
BIRC3	241 to -20	1.46831	2.48e-30	1.7e-29	0.0001	0.0001
CD244	241 to -20	0.53268	0.0238661	0.034261	0.0238661	0.034261
CD48	241 to -20	2.4545	1.49e-97	5.11e-96	0.0001	0.0001
IKBIP	241 to -20	1.35954	3.33e-12	1.05e-11	0.0001	0.0001
KAT2B	241 to -20	2.13655	2.74e-130	1.52e-128	0.0001	0.0001
LAG3	241 to -20	1.0574	5.7e-06	1.2e-05	0.0001	0.0001
MCL1	241 to -20	0.338118	0.000348502	0.000622496	0.000348502	0.000622496
NOTCH1	241 to -20	0.801539	2.12e-15	7.98e-15	0.0001	0.0001
NOTCH2	241 to -20	1.82541	5.31e-45	5.6e-44	0.0001	0.0001
PIK3R1	241 to -20	0.856945	1.08e-13	3.7e-13	0.0001	0.0001
PIK3R4	241 to -20	0.696201	4.22e-18	1.81e-17	0.0001	0.0001
PIM2	241 to -20	1.71309	1.38e-44	1.43e-43	0.0001	0.0001
CD40LG	241 to -20	0	1	1	1	1
FLT3	241 to -20	0	1	1	1	1
FLT3LG	241 to -20	0	1	1	1	1
IL16	241 to -20	0	1	1	1	1
IL2RA	241 to -20	0	1	1	1	1
PDCD1LG2	241 to -20	0	1	1	1	1
PDCD4	241 to -20	0	1	1	1	1
SOCS3	241 to -20	0	1	1	1	1
ATM	241 to 58	0.187844	0.0451523	0.115107	0.0451523	0.115107
BACH2	241 to 58	0	1	1	1	1
BCL6	241 to 58	0	1	1	1	1
BIRC3	241 to 58	0	1	1	1	1
CD244	241 to 58	0	1	1	1	1
CD48	241 to 58	0	1	1	1	1
IKBIP	241 to 58	0.493204	0.00588795	0.0233237	0.00588795	0.0233237
KAT2B	241 to 58	0	1	1	1	1
LAG3	241 to 58	0	1	1	1	1
MCL1	241 to 58	0	1	1	1	1
NOTCH1	241 to 58	0	1	1	1	1
NOTCH2	241 to 58	0	1	1	1	1
PIK3R1	241 to 58	0	1	1	1	1
PIK3R4	241 to 58	0	1	1	1	1
PIM2	241 to 58	0	1	1	1	1
CD40LG	241 to 58	0.917493	1.23e-09	4.18e-08	0.0001	0.0001
FLT3	241 to 58	0.845867	0.000380775	0.00248836	0.000380775	0.00248836
FLT3LG	241 to 58	0.298199	0.000611025	0.00371091	0.000611025	0.00371091
IL16	241 to 58	0.259714	0.000792145	0.00456175	0.000792145	0.00456175
IL2RA	241 to 58	0.52352	0.00022053	0.00158372	0.00022053	0.00158372
PDCD1LG2	241 to 58	0	1	1	1	1
PDCD4	241 to 58	0.679243	1.75e-11	9.03e-10	0.0001	0.0001
SOCS3	241 to 58	0	1	1	1	1

## Sheet: Fig. 1C
Signature	Correlate	NES	NOM	FDR	Signature_date	Correlate_date
CO.INHIBITORY_MOLECULES	IL-10 (plasma)	1.49	0.042	0.13	d58 p.i.	d58 p.i.
CTLA4_PATHWAY	IL-10 (plasma)	1.65	0.0121	0.0634	d58 p.i.	d58 p.i.
PD1 HIGH. VS. PD1 LOW at 12H	IL-10 (plasma)	1.27	0.0768	0.272	d58 p.i.	d58 p.i.
PD1 HIGH. VS. PD1 LOW at BASELINE	IL-10 (plasma)	1.63	0.00203	0.072	d58 p.i.	d58 p.i.
IL10 SIGNALING	IL-10 (plasma)	1.76	0.00403	0.0357	d58 p.i.	d58 p.i.
IL27_PATHWAY	IL-10 (plasma)	1.38	0.0615	0.203	d58 p.i.	d58 p.i.
C-MYC TRANSCRIPTIONAL NETWORK	IL-10 (plasma)	2.05	0.0001	0.00625	d58 p.i.	d58 p.i.
HALLMARK_MTORC1_SIGNALING	IL-10 (plasma)	1.59	0.00605	0.0829	d58 p.i.	d58 p.i.
HEME_BIOSYNTHESIS_I_M171	IL-10 (plasma)	1.78	0.00216	0.0353	d58 p.i.	d58 p.i.
HEME_METABOLISM	IL-10 (plasma)	1.5	0.00837	0.124	d58 p.i.	d58 p.i.
MYC_TARGETS	IL-10 (plasma)	1.52	0.00202	0.115	d58 p.i.	d58 p.i.
PROTEASOME_GENE_MODULE	IL-10 (plasma)	1.7	0.0084	0.0516	d58 p.i.	d58 p.i.
WONG_MITOCHONDRIA_GENE_MODULE	IL-10 (plasma)	1.47	0.0123	0.141	d58 p.i.	d58 p.i.
TREG SIGNATURE	IL-10 (plasma)	1.91	0.0001	0.0164	d58 p.i.	d58 p.i.
TFH SIGNATURE	IL-10 (plasma)	1.77	0.00441	0.0368	d58 p.i.	d58 p.i.
T CELL ACTIVATION (I) (M7.1)	IL-10 (plasma)	2.15	0.0001	0.00193	d58 p.i.	d58 p.i.
T CELL DIFFERENTIATION (TH2)	IL-10 (plasma)	1.72	0.0153	0.0473	d58 p.i.	d58 p.i.
T CELL SURFACE SIGNATURE (S0)	IL-10 (plasma)	1.82	0.012	0.0289	d58 p.i.	d58 p.i.
IL23 PATHWAY	IL-10 (plasma)	1.46	0.0521	0.146	d58 p.i.	d58 p.i.
CD28 COSTIMULATION (M12)	IL-10 (plasma)	1.85	0.00222	0.0228	d58 p.i.	d58 p.i.
IL2, IL7, TCR NETWORK (M65)	IL-10 (plasma)	1.59	0.0479	0.0833	d58 p.i.	d58 p.i.

## Sheet: Fig. 2, S2, Table S2
		Independent Variable (d58 p.i.)	Dependent Variables (d58 p.i.)
RM Code	Days p.i.	IL-10 pg/mL (plasma)	log10 SIV-RNA (plasma)	log10 SIV-DNA (PBMC)	log10 SIV-DNA (RB)	log10 SIV-DNA CD4+ (LN)	log10 SIV-DNA TCM CD4+ (LN)	log10 SIV-DNA TEM CD4+ (LN)	log10 SIV-DNA TFH CD4+ (LN)	% Ki-67+ of TFH (LN)	#CD4+ T-cells (PB)	IP-10 pg/mL (plasma)	sCD14 μg/mL (plasma)	sCD163 ng/mL (plasma)	CRP μg/mL (plasma)	Neopterine ng/mL (plasma)	LPS pg/mL (plasma)
RLm12	58	10.7	5.02938	4.00685	2.72	3.952	3.9	3.935	4.42	10.8	540.079	111.254	9.4389	656.329	7.3948	4.2792	34.1532
ROe12	58	10.1	3.23805	3.25648	2.41	3.317	3.476	3.548	4.287	3.83	707.847	84.9882	12.5781	594.068	6.4367	9.3391	38.478
RBt12	58	11.3	3.8169	3.92257	2.81	3.81	4.118	4.1	3.827	3.4	678.554	144.505	11.7659	397.806	2.069	15.7629	21.7512
RGe12	58	18.1	6.50515	5.03934	3.45	4.729	4.944	5.244	5.288	9.97	594.334	318.776	10.739	886.226	2.0646	4.8503	35.2344
RJp11	58	13.7	4.29885	3.39759	2.62	3.903	4.324	4.285	4.196	10.6	709.767	123.475	12.1968	710.12	2.3216	2.7894	23.532
RGv10	58	45.8	5.84136	4.58935	3.46	4.341	4.592	4.658	4.914	22.3	379.663	364.143	13.6396	349.202	2.6569	16.9845	41.1492
RCb12	58	15.9	3.52892	3.53631	2.98	3.867	3.383	3.377	3.463	9.87	942.356	204.73	15.1724	807.506	2.3782	17.3583	40.824
RJw12	58	22.6	5.65706	4.34426	3.46	4.362	4.556	4.724	5.263	21.5	463.183	413.048	12.7583	776.078	10.8959	17.0968	36.909
RVt10	58	24.8	5.83442	4.60345	3.52					12.9	366.962	239.326	11.3441	484.278	6.4019		33.453
RTb12	58	27.6	6.22011	4.61175	3.43	4.716	5.118	5.238	5.562	28.7	364.858	383.21	11.5603	665.513	4.6078	14.0479	36.18
RKg11	58	10.1	4.32634	3.46045		3.762	3.95	3.733	4.088	7.8	1108.26	88.561	14.3527	287.121	4.6687	11.6247	39.8342
RPu12	58	30.8	6.3927	4.67115	3.04	4.872	5.058	5.413	5.537	32.3	280.138	297.887	10.3517	1114.69	4.2202	9.9658	41.6913
RKd12	58	20.7	5.18542	4.70018	3.04	4.782	4.998	5.129	5.082	17	452.9	224.097	9.8322	424.642	7.4035	10.208	44.7866
RPy8	58	18.2	5.54366	4.59693	3.64	4.64	4.67	4.797	5.297	12	374.153	288.478	8.0097	376.396	15.255	7.2579	39.5381
RHa10	58	19	4.36283	4.12437	2.85	3.932	4.166	4.212	3.829	5.65	618.846	173.335	8.8789	434.124	1.9035	3.5596	45.7555

## Sheet: Fig. 3E-F
	% pSTAT3+ cells within 35 μm of IL-10+ cells
	chronic (LN BCF)	chronic (LN non-BCF)	ART (LN BCF)	ART (LN non-BCF)
RM IDs	0 - 35 μm	0 - 35 μm	0 - 35 μm	0 - 35 μm
RGv10	42.31	60.54	87.74	64.13
RJp11	84.33	68.42
RBt12	80.61	84.1	70.46	74.26
RCb12	72.27	77.59	67.86	86.09
RPy8	66.5	87.73	73.81	70.07
RTb12	74.73	74.92	76.71	47.91
RHa10	46.33	61.34
ZI60	73.35	90.08	97.11	89.45
DEMD	81.92	83.59
ZI26			86.22	81.23
DE9P			94.44	89.38
	% vDNA+ cells within X μm of IL-10+ cells											% vDNA+ cells within X μm of IL-10+ cells											% vDNA+ cells within X μm of IL-10+ cells											% vDNA+ cells within X μm of IL-10+ cells
	chronic (LN BCF)											chronic (LN non-BCF)											ART (LN BCF)											ART (LN non-BCF)
Distance	RGv10	RJp11	RBt12	RCb12	RPy8	RTb12	RHa10	ZI60	DEMD	ZI26	DE9P	RGv10	RJp11	RBt12	RCb12	RPy8	RTb12	RHa10	ZI60	DEMD	ZI26	DE9P	RGv10	RJp11	RBt12	RCb12	RPy8	RTb12	RHa10	ZI60	DEMD	ZI26	DE9P	RGv10	RJp11	RBt12	RCb12	RPy8	RTb12	RHa10	ZI60	DEMD	ZI26	DE9P
0 - 15 μm	22.2	55.6	0	66.7	25	19.2	28.6	13	34			21.1	0	33.3	66.7	75	21.1	9.5	20	23.8			60		0	0		19		41		80	53.6	21.1		0		44.4	5.6		34.7		30.3	29.3
15 - 25 μm	44.4	22.2	37.5	33.3	41.7	17.4	14.3	15.6	24.9			8.8	33.3	12.5	0	0	18.4	13.1	17.3	15.7			20		28.6	0		9.5		32.8		20	19.6	15.8		0		22.2	2.8		18.8		25.2	12.2
25 - 35 μm	11.1	11.1	12.5	0	8.3	18	28.6	18.2	17.8			10.5	0	20.8	33.3	0	13.2	12.2	19.6	14.6			0		14.3	100		0		9.8		0	12.5	31.6		75		11.1	2.8		22.7		9.2	17.1
0 - 35 μm	77.8	88.9	50	100	75	54.5	71.4	46.8	76.6			40.4	33.3	66.7	100	75	52.6	34.8	56.9	54.1			80		42.9	100		28.6		83.6		100	85.7	68.42		75		77.78	11.11		76.14		64.71	58.54

## Sheet: Fig 4A-D, Table S5
		Independent Variable (d58 p.i.)								Dependent variables (d259 p.i.)
RM Code	Days p.i.	IL-10 pg/mL (plasma)	log10 SIV-RNA (plasma)	IP-10 pg/mL (plasma)	sCD14 μg/mL (plasma)	sCD163 ng/mL (plasma)	CRP μg/mL (plasma)	Neopterine ng/mL (plasma)	LPS pg/mL (plasma)	log10 SIV-DNA (PBMC)	log10 SIV-DNA (RB)	% TFH of CD4+ T-cells (LN)	IUPM CD4+ cells (LN)
RLm12	259	10.7	5.02938	111.254	9.4389	656.329	7.3948	4.2792	34.1532	2.68034	0.4	3.94
ROe12	259	10.1	3.23805	84.9882	12.5781	594.068	6.4367	9.3391	38.478	2.07555	0.78	1.54
RBt12	259	11.3	3.8169	144.505	11.7659	397.806	2.069	15.7629	21.7512	2.65031	2.52	3.23
RGe12	259	18.1	6.50515	318.776	10.739	886.226	2.0646	4.8503	35.2344	3.47914	1.91	4.39
RJp11	259	13.7	4.29885	123.475	12.1968	710.12	2.3216	2.7894	23.532	2.02531	1.15	2.08
RGv10	259	45.8	5.84136	364.143	13.6396	349.202	2.6569	16.9845	41.1492	2.95617	2.02	5.57
RCb12	259	15.9	3.52892	204.73	15.1724	807.506	2.3782	17.3583	40.824	2.41664	1.63	1.87
RJw12	259	22.6	5.65706	413.048	12.7583	776.078	10.8959	17.0968	36.909	2.74974	2.08	3.57	3.9
RVt10	259	24.8	5.83442	239.326	11.3441	484.278	6.4019		33.453	3.37658	1.72	5.05
RTb12	259	27.6	6.22011	383.21	11.5603	665.513	4.6078	14.0479	36.18	3.21112	1.97	5.54
RKg11	259	10.1	4.32634	88.561	14.3527	287.121	4.6687	11.6247	39.8342	2.716		4.51
RPu12	259	30.8	6.3927	297.887	10.3517	1114.69	4.2202	9.9658	41.6913	3.09447	2.51	6.34	7.3
RKd12	259	20.7	5.18542	224.097	9.8322	424.642	7.4035	10.208	44.7866	3.28443	1.24	6.66	1.9
RPy8	259	18.2	5.54366	288.478	8.0097	376.396	15.255	7.2579	39.5381	3.20058	1.45	6.27	2.3
RHa10	259	19	4.36283	173.335	8.8789	434.124	1.9035	3.5596	45.7555	3.18977	1.28	4.78

## Sheet: Fig. 4E
Signature	Correlate	Group	NES	NOM	FDR	Correlate_date
UP BY IL10 and in TFH CELLS	SIV-DNA CD4+ TFH (LN)	Cytokine signaling	1.48	0.0225	0.145	d259 p.i.
IL10 PATHWAY	SIV-DNA CD4+ TFH (LN)	Cytokine signaling	1.49	0.0164	0.129	d259 p.i.
IL4 PATHWAY	SIV-DNA CD4+ TFH (LN)	Cytokine signaling	0	0.16	0.397	d259 p.i.
IL7 PATHWAY	SIV-DNA CD4+ TFH (LN)	Cytokine signaling	0	0.245	0.841	d259 p.i.
IL2 STAT5 SIGNALING	SIV-DNA CD4+ TFH (LN)	Cytokine signaling	-1.47	0.02	0.15	d259 p.i.
IL6 SIGNALING	SIV-DNA CD4+ TFH (LN)	Cytokine signaling	0	0.422	0.569	d259 p.i.
IL1 SIGNALING	SIV-DNA CD4+ TFH (LN)	Cytokine signaling	0	0.582	0.799	d259 p.i.
IL2RB PATHWAY	SIV-DNA CD4+ TFH (LN)	Cytokine signaling	0	0.666	0.868	d259 p.i.
IL12 SIGNALING	SIV-DNA CD4+ TFH (LN)	Cytokine signaling	0	0.718	0.871	d259 p.i.
IL15 SIGNALING	SIV-DNA CD4+ TFH (LN)	Cytokine signaling	0	0.939	0.955	d259 p.i.
IL2 PATHWAY	SIV-DNA CD4+ TFH (LN)	Cytokine signaling	0	0.95	0.966	d259 p.i.
IL1R PATHWAY	SIV-DNA CD4+ TFH (LN)	Cytokine signaling	0	0.986	0.994	d259 p.i.
YU MYC TARGETS UP	SIV-DNA CD4+ TFH (LN)	Survival	2.18	0.0001	0.0001	d259 p.i.
MYC TARGETS	SIV-DNA CD4+ TFH (LN)	Survival	1.51	0.0022	0.141	d259 p.i.
COLLER MYC TARGETS UP	SIV-DNA CD4+ TFH (LN)	Survival	1.67	0.0091	0.0776	d259 p.i.
VANASSE BCL2 TARGETS UP	SIV-DNA CD4+ TFH (LN)	Survival	1.67	0.0166	0.0597	d259 p.i.

## Sheet: Fig. 5E
DonorID	RBf16	RNw15	RPz15	RQv15	RRs15	RBf16	RNw15	RPz15	RQv15	RRs15	RBf16	RNw15	RPz15	RQv15	RRs15	RBf16	RNw15	RPz15	RQv15	RRs15
DAYS	D167	D167	D167	D167	D167	D209	D209	D209	D209	D209	D230	D230	D230	D230	D230	D264	D264	D264	D264	D264	Genes in custom signatures
ENRICHED IN B CELLS	0.0231253	0.885166	1.71961	0.889797	-0.134459	1.49467	-0.0204104	0.529032	1.89454	-0.0720259	-1.62138	-1.08917	0.119509	-0.524706	-1.39705	-0.472507	-0.699031	-0.325492	0.217832	-1.11705
B CELL SURFACE SIGNATURE	-0.0296014	0.795018	1.26422	0.937495	-0.105382	1.14718	-0.146533	0.456454	2.58862	0.117271	-1.44669	-1.10154	0.233347	-0.457193	-1.33628	-0.533211	-0.566905	-0.382259	0.088024	-1.12203
BCELL DIFFERENCIATION	0.0450718	1.25294	1.4825	1.25076	-0.161494	1.20894	0.162898	0.316778	1.89123	0.268521	-1.57884	-0.943904	-0.0177098	-0.634634	-1.37012	-0.648276	-0.770212	-0.5088	0.01127	-1.20226
B CELLS N	0.433708	1.07007	1.52101	0.835742	-0.0480895	1.29695	-0.09779	0.406038	2.01544	0.227004	-1.65216	-1.05651	0.168637	-0.613283	-1.50173	-0.446377	-0.718168	-0.46911	-0.0425451	-1.07212
ANTIGEN ACTIVATION OF BCR	0.409452	0.391549	2.60066	0.367961	-0.148706	1.51849	0.498795	0.631137	1.17722	-0.430565	-0.717348	-0.785234	0.275773	-0.741726	-1.52756	-0.619728	-0.823707	-0.275023	-0.463514	-1.33793
MYC MEDIATED APOPTOSIS SIGNALING	0.977764	0.70668	1.52219	0.635778	0.621219	1.55447	1.19538	0.433592	0.368341	0.830788	-1.17668	-0.330684	0.0801199	-1.06205	-1.18933	-0.784392	-0.824598	-1.07512	-1.25715	-1.22631
TFH	0.305132	1.16632	-0.0520447	0.873573	0.846332	0.107924	1.0477	0.704082	1.34874	1.49738	-1.96703	-0.653145	0.386891	-0.295868	-0.584274	-1.22921	-0.103565	-1.43672	-1.06105	-0.901174	PDZD2	NAA35	GGT1	FCER2	CXCL6	RB1	C6orf186	HOXA11-AS1	LOC730535	CHAC1	LOC729451	DEFB133	LOC100134041	WDR66	GUCY1A3	OR51S1	FAM108A1	H2AFX	LOC100192378	OR1S1	C10orf40	GDNF	LOC100129186	KCNH4	SIRPA	SCN11A	OR8A1	AGAP2	ZFPM2
[truncated: 702 more columns]

## Sheet: Fig. 7D-K
% CD107a+ of memory CD8+ T cells (PBMC)
Stimulation	Days p.i.	RBf16	RNw15	RPz15	RQv15	RRs15	RSr15
MOCK	167/209	0.0112	0.0066	0.0019	0.0028	0.0031
MOCK	217	0.0129	0.0073	0.0026	0.0075	0.005	0.0054
MOCK	245	0.0147	0.0144	0.0044	0.007	0.0054	0.0103
SIV-Gag	167/209	0.017	0.0223	0.0042	0.0082	0.0047
SIV-Gag	217	0.0153	0.0176	0.0043	0.0117	0.0054	0.0056
SIV-Gag	245	0.0164	0.0259	0.0076	0.0061	0.0062	0.0103
SIV-Gag - MOCK	167/209	0.0058	0.0157	0.0023	0.0054	0.0016
SIV-Gag - MOCK	217	0.0024	0.0103	0.0017	0.0042	0.0004	0.0002
SIV-Gag - MOCK	245	0.0017	0.0115	0.0032	0	0.0008	0
% IFNg+ of memory CD8+ T cells (PBMC)
Stimulation	Days p.i.	RBf16	RNw15	RPz15	RQv15	RRs15	RSr15
MOCK	167/209	0.0016	0.0042	0.0018	0.0015	0.0022
MOCK	217	0.0016	0.00096	0.0021	0.0018	0.0041	0.0029
MOCK	245	0.0019	0.0017	0.0016	0.0017	0.0019	0.0035
SIV-Gag	167/209	0.001	0.0062	0.0032	0.0017	0.0037
SIV-Gag	217	0.0017	0.0042	0.003	0.0025	0.0026	0.0029
SIV-Gag	245	0.0061	0.0059	0.0032	0.0014	0.0029	0.0043
SIV-Gag - MOCK	167/209	0	0.002	0.0014	0.0002	0.0015
SIV-Gag - MOCK	217	0.0001	0.00324	0.0009	0.0007	0	0
SIV-Gag - MOCK	245	0.0042	0.0042	0.0016	0	0.001	0.0008
% IL2+ of memory CD8+ T cells (PBMC)
Stimulation	Days p.i.	RBf16	RNw15	RPz15	RQv15	RRs15	RSr15
MOCK	167/209	0.0063	0.0066	0.064	0.0401	0.0398
MOCK	217	0.0204	0.0164	0.0645	0.135	0.0655	0.0307
MOCK	245	0.01	0.0089	0.0987	0.0977	0.0699	0.033
SIV-Gag	167/209	0.0055	0.0106	0.0797	0.0342	0.0351
SIV-Gag	217	0.0206	0.0115	0.054	0.0844	0.0463	0.0321
SIV-Gag	245	0.0093	0.0075	0.0637	0.06	0.0498	0.0195
SIV-Gag - MOCK	167/209	0	0.004	0.0157	0	0
SIV-Gag - MOCK	217	0.0002	0	0	0	0	0.0014
SIV-Gag - MOCK	245	0	0	0	0	0	0
% TNFa+ of memory CD8+ T cells (PBMC)
Stimulation	Days p.i.	RBf16	RNw15	RPz15	RQv15	RRs15	RSr15
MOCK	167/209	0.0097	0.0091	0.0144	0.0057	0.0109
MOCK	217	0.0075	0.0086	0.0158	0.0114	0.0085	0.012
MOCK	245	0.0061	0.0089	0.0252	0.0219	0.0067	0.015
SIV-Gag	167/209	0.0078	0.02	0.023	0.0217	0.007
SIV-Gag	217	0.0136	0.0164	0.0134	0.0113	0.0111	0.01
SIV-Gag	245	0.0107	0.0137	0.0214	0.0069	0.008	0.0106
SIV-Gag - MOCK	167/209	0	0.0109	0.0086	0.016	0
SIV-Gag - MOCK	217	0.0061	0.0078	0	0	0.0026	0
SIV-Gag - MOCK	245	0.0046	0.0048	0	0	0.0013	0
% CD107a+ of memory CD4+ T cells (PBMC)
Stimulation	Days p.i.	RBf16	RNw15	RPz15	RQv15	RRs15	RSr15
MOCK	167/209	0.0052	0.0058	0.0017	0.0044	0.0047
MOCK	217	0.0058	0.0072	0.0032	0.0064	0.0091	0.0041
MOCK	245	0.0044	0.0053	0.0031	0.0095	0.0087	0.012
SIV-Gag	167/209	0.0124	0.0104	0.0042	0.013	0.004
SIV-Gag	217	0.009	0.0146	0.0034	0.0103	0.0066	0.0039
SIV-Gag	245	0.0063	0.0075	0.0055	0.0072	0.0057	0.0059
SIV-Gag - MOCK	167/209	0.0072	0.0046	0.0025	0.0086	0
SIV-Gag - MOCK	217	0.0032	0.0074	0.0002	0.0039	0	0
SIV-Gag - MOCK	245	0.0019	0.0022	0.0024	0	0	0
% IFNg+ of memory CD4+ T cells (PBMC)
Stimulation	Days p.i.	RBf16	RNw15	RPz15	RQv15	RRs15	RSr15
MOCK	167/209	0.0018	0.002	0.00097	0.0014	0.0015
MOCK	217	0.0018	0.0011	0.001	0.00067	0.0019	0.0011
MOCK	245	0.0018	0.0015	0.00054	0.00068	0.00057	0.00063
SIV-Gag	167/209	0.0016	0.0026	0.002	0.0016	0.0019
SIV-Gag	217	0.0019	0.0014	0.0013	0.0016	0.0024	0.00083
SIV-Gag	245	0.0047	0.0019	0.0019	0.00061	0.0014	0.0008
SIV-Gag - MOCK	167/209	0	0.0006	0.00103	0.0002	0.0004
SIV-Gag - MOCK	217	0.0001	0.0003	0.0003	0.00093	0.0005	0
SIV-Gag - MOCK	245	0.0029	0.0004	0.00136	0	0.00083	0.00017
% IL2+ of memory CD4+ T cells (PBMC)
Stimulation	Days p.i.	RBf16	RNw15	RPz15	RQv15	RRs15	RSr15
MOCK	167/209	0.0012	0.0016	0.0046	0.0037	0.0029
MOCK	217	0.0017	0.0036	0.0037	0.0245	0.0058	0.00097
MOCK	245	0.0019	0.0023	0.0059	0.0116	0.0055	0.0014
SIV-Gag	167/209	0.0021	0.0055	0.0067	0.004	0.0052
SIV-Gag	217	0.0042	0.0041	0.0037	0.0139	0.0056	0.00098
SIV-Gag	245	0.0024	0.003	0.0035	0.0052	0.0036	0.0013
SIV-Gag - MOCK	167/209	0.0009	0.0039	0.0021	0.0003	0.0023
SIV-Gag - MOCK	217	0.0025	0.0005	0	0	0	1e-05
SIV-Gag - MOCK	245	0.0005	0.0007	0	0	0	0
% TNFa+ of memory CD4+ T cells (PBMC)
Stimulation	Days p.i.	RBf16	RNw15	RPz15	RQv15	RRs15	RSr15
MOCK	167/209	0.0145	0.0111	0.0097	0.0073	0.0156
MOCK	217	0.0112	0.0101	0.0116	0.0137	0.0129	0.0146
MOCK	245	0.0079	0.0101	0.0137	0.0242	0.0115	0.0184
SIV-Gag	167/209	0.0189	0.0206	0.0218	0.0302	0.012
SIV-Gag	217	0.0211	0.0191	0.0079	0.0135	0.0188	0.0116
SIV-Gag	245	0.0197	0.0142	0.0175	0.011	0.0113	0.0109
SIV-Gag - MOCK	167/209	0.0044	0.0095	0.0121	0.0229	0
SIV-Gag - MOCK	217	0.0099	0.009	0	0	0.0059	0
SIV-Gag - MOCK	245	0.0118	0.0041	0.0038	0	0	0
